# Supplementary material for: Dynamic Supramolecular Polymers Based on Zinc Bis(diorganophospate)s: Synthesis, Structure and Transformations in Solid State and Solutions
Source: Polymers (Basel). 2022 Aug 20;14(16):3407. doi: 10.3390/polym14163407 (PMC9412697; doi:10.3390/polym14163407)
Supplement: Supplementary file 1 [file polymers-14-03407-s001.zip]

Archive with 1 entries (1 files):
- polymers-1867657-supplementary.pdf
